# Supplementary material for: Global trends in the health economics field of PD-1/PD-L1 inhibitors: A bibliometric and visualized study
Source: Front Pharmacol. 2023 Mar 22;14:1141075. doi: 10.3389/fphar.2023.1141075 (PMC10073662; doi:10.3389/fphar.2023.1141075)
Supplement: Supplementary file 1 [file Table1.XLS]

## Sheet: Sheet1
Table S1 Summary of the searching terms
Terms for the health economic [1]		Terms for PD-1/PD-L1 inhibitors [2,3]
“cost benefit” “cost consequence” “financial” “economy” “cost minimization” “pharmacoeconomic” “healthcare cost” “economic evaluation” “economic sustainability” “quality-adjusted life year” “QALY” “ICER” “finance” “costs” “economic*” “cost effectiveness” “cost utility”	AND	“PD-1” “Programmed Cell Death Protein 1” “Programmed Cell Death 1 Protein” “PD-L1” “programmed cell death 1 ligand 1” “CD279” “Nivolumab” “Opdivo” “Pembrolizumab” “Keytruda” “Cemiplimab” “Libtayo” “Atezolizumab” “Tecentriq” “Avelumab” “Bavencio” “Durvalumab”
ICER: Incremental Cost Effectiveness Ratios
References 1.Li Y, Lv M, Liu J, Ma J, Liang M, et al. The Top 100 Most Frequently Cited Publications Concerning Anti-PD-1/PD-L1 Therapy for Lung Cancer: A Bibliometric Analysis. Cancer Manag Res. 2021; doi: 10.2147/CMAR.S270099. 2.Pinior B, Garcia S, Minviel JJ, Raboisson D. Epidemiological factors and mitigation measures influencing production losses in cattle due to bovine viral diarrhoea virus…
