# Supplementary material for: Global trends in the health economics field of PD-1/PD-L1 inhibitors: A bibliometric and visualized study
Source: Front Pharmacol. 2023 Mar 22;14:1141075. doi: 10.3389/fphar.2023.1141075 (PMC10073662; doi:10.3389/fphar.2023.1141075)
Supplement: Supplementary file 2 [file Table2.XLS]

## Sheet: Sheet1
Table S2 The top 10 productive journals and co-cited journals for the research
Rank	Journals	N(%)	Citations	Average publications per year	Country	IF(2021)	Co-cited journal	Co-citations	Country	IF(2021)
1	Value In Health	166 (13.79%)	132	16.5	USA	5.1	New England Journal Of Medicine	2890	USA	176.08
2	Journal Of Clinical Oncology	58 (4.82%)	357	44.62	USA	50.72	Journal Of Clinical Oncology	2562	USA	50.72
3	Journal Of Medical Economics	35 (2.91%)	309	38.62	USA	2.96	Lancet Oncology	1151	USA	54.43
4	Annals Of Oncology	26 (2.16%)	484	60.5	UK	51.77	Annals Of Oncology	1095	UK	51.77
5	Cancers	26 (2.16%)	268	33.5	Switzerland	6.58	Clinical Cancer Research	777	USA	13.8
6	Frontiers In Oncology	26 (2.16%)	185	23.12	Switzerland	5.74	Journal Of Thoracic Oncology	630	USA	20.12
7	Frontiers In Pharmacology	26 (2.16%)	58	7.25	Switzerland	5.99	Nature	541	UK	69.5
8	Journal Of Thoracic Oncology	21 (1.74%)	295	36.88	USA	20.12	Value In Health	626	USA	5.1
9	Oncologist	17 (1.41%)	353	44.12	USA	5.84	JAMA Oncology	577	USA	33.01
10	Journal Of Oncology Pharmacy Practice	16 (1.33%)	145	18.12	UK	1.42	Lung Cancer	491	Netherlands	6.08
N(%), the number of published documents of every journal and the percentages show their proportions of total documents
